# Supplementary material for: Clinical characteristics and prognosis of basaloid squamous cell carcinoma of the lung: a population-based analysis
Source: PeerJ. 2019 Apr 30;7:e6724. doi: 10.7717/peerj.6724 (PMC6499056; doi:10.7717/peerj.6724)
Supplement: Data S1 [file peerj-07-6724-s003.xlsx]

## Sheet: Sheet1
Race recode (White, Black, Other)	Sex	Year of diagnosis	Grade	AJCC Stage	AJCC T	AJCC N	AJCC M	Radiation	Chemotherapy	Survival months	OS	Lung - Surgery to Primary Site (1988-2015)	Age at diagnosis	Lung - Tumor Size
White	Male	2004	Unknown	UNK Stage	TX	NX	MX	None/Unknown	No/Unknown	138	Alive	Lobectomy/Bilobectomy	80	Unknown
White	Female	2004	Undifferentiated; anaplastic; Grade IV	IIIA	T1	N2	M0	None/Unknown	No/Unknown	102	Dead	Lobectomy/Bilobectomy	69	25 mm (2.5 cm)
White	Male	2004	Unknown	IIIA	T3	N1	M0	None/Unknown	Yes	19	Dead	Radical Pneumonectomy (Complete Pneumonectomy Plus Dissection Of Mediastinal LN)	76	72 mm (7.2 cm)
White	Male	2004	Poorly differentiated; Grade III	IB	T2	N0	M0	None/Unknown	No/Unknown	138	Alive	Lobectomy/Bilobectomy	71	25 mm (2.5 cm)
White	Female	2004	Poorly differentiated; Grade III	IB	T2	N0	M0	None/Unknown	No/Unknown	131	Alive	Lobectomy/Bilobectomy	67	35 mm (3.5 cm)
White	Male	2004	Unknown	IV	TX	N2	M1	None/Unknown	No/Unknown	7	Dead	No Surgery Of Primary Site	83	Unknown
White	Male	2004	Unknown	IIIB	T4	N0	M0	Beam radiation	No/Unknown	15	Dead	No Surgery Of Primary Site	80	Unknown
White	Male	2004	Poorly differentiated; Grade III	IB	T2	N0	M0	None/Unknown	No/Unknown	39	Dead	Lobectomy/Bilobectomy	79	60 mm (6.0 cm)
White	Female	2004	Unknown	IV	T1	N0	M1	None/Unknown	No/Unknown	2	Dead	No Surgery Of Primary Site	45	29 mm (2.9 cm)
White	Male	2004	Unknown	IIIB	T4	N0	M0	Refused	No/Unknown	0	Dead	Lobectomy/Bilobectomy	83	38 mm (3.8 cm)
White	Male	2004	Unknown	IA	T1	N0	M0	Beam radiation	No/Unknown	7	Dead	No Surgery Of Primary Site	75	16 mm (1.6 cm)
White	Male	2004	Moderately differentiated; Grade II	IA	T1	N0	M0	None/Unknown	No/Unknown	14	Dead	Lobectomy/Bilobectomy	51	17 mm (1.7 cm)
Other (American Indian/AK Native, Asian/Pacific Islander)	Male	2004	Well differentiated; Grade I	IA	T1	N0	M0	None/Unknown	No/Unknown	50	Dead	Lobectomy/Bilobectomy	58	5 mm (0.5 cm)
White	Male	2004	Unknown	IIB	T2	N1	M0	Beam radiation	Yes	25	Dead	Lobectomy/Bilobectomy	56	80 mm (8.0 cm)
White	Female	2004	Poorly differentiated; Grade III	IB	T2	N0	M0	None/Unknown	No/Unknown	133	Alive	Lobectomy/Bilobectomy	53	55 mm (5.5 cm)
White	Female	2004	Poorly differentiated; Grade III	IIIB	T4	N0	M0	None/Unknown	No/Unknown	57	Dead	Lobectomy/Bilobectomy	85	35 mm (3.5 cm)
White	Male	2004	Moderately differentiated; Grade II	IA	T1	N0	M0	None/Unknown	No/Unknown	133	Alive	Lobectomy/Bilobectomy	59	15 mm (1.5 cm)
White	Female	2004	Poorly differentiated; Grade III	IV	T2	N2	M1	Recommended, unknown if administered	No/Unknown	17	Dead	Complete/Total/Standard Pneumonectomy; Pneumonectomy, Nos	43	30 mm (3.0 cm)
White	Female	2004	Unknown	IIIA	T1	N2	M0	Beam radiation	Yes	17	Dead	Partial/Wedge/Segmental Resec., Lingulectomy, Partial Lobectomy, Sleeve Resec.	69	30 mm (3.0 cm)
White	Male	2004	Unknown	IV	T2	N2	M1	Beam radiation	Yes	14	Dead	Lobectomy/Bilobectomy	62	93 mm (9.3 cm)
White	Male	2004	Poorly differentiated; Grade III	IA	T1	N0	M0	None/Unknown	No/Unknown	115	Dead	Lobectomy/Bilobectomy	83	18 mm (1.8 cm)
White	Female	2004	Poorly differentiated; Grade III	IB	T2	N0	M0	None/Unknown	No/Unknown	85	Dead	Lobectomy/Bilobectomy	77	35 mm (3.5 cm)
White	Female	2004	Poorly differentiated; Grade III	IA	T1	N0	M0	None/Unknown	No/Unknown	8	Dead	Partial/Wedge/Segmental Resec., Lingulectomy, Partial Lobectomy, Sleeve Resec.	69	27 mm (2.7 cm)
Other (American Indian/AK Native, Asian/Pacific Islander)	Male	2004	Poorly differentiated; Grade III	IA	T1	N0	M0	None/Unknown	No/Unknown	60	Dead	Partial/Wedge/Segmental Resec., Lingulectomy, Partial Lobectomy, Sleeve Resec.	75	30 mm (3.0 cm)
White	Male	2004	Undifferentiated; anaplastic; Grade IV	IIIA	T3	N1	M0	Beam radiation	Yes	5	Dead	Lobectomy/Bilobectomy	28	100 mm (10.0 cm)
White	Male	2004	Poorly differentiated; Grade III	IB	T2	N0	M0	None/Unknown	No/Unknown	43	Dead	Partial/Wedge/Segmental Resec., Lingulectomy, Partial Lobectomy, Sleeve Resec.	81	20 mm (2.0 cm)
White	Male	2004	Poorly differentiated; Grade III	IV	T1	N1	M1	None/Unknown	No/Unknown	32	Dead	Partial/Wedge/Segmental Resec., Lingulectomy, Partial Lobectomy, Sleeve Resec.	82	15 mm (1.5 cm)
White	Female	2004	Poorly differentiated; Grade III	IIA	T1	N1	M0	None/Unknown	No/Unknown	24	Dead	Lobectomy/Bilobectomy	76	21 mm (2.1 cm)
White	Male	2004	Poorly differentiated; Grade III	IV	T1	N0	M1	Beam radiation	Yes	58	Dead	Partial/Wedge/Segmental Resec., Lingulectomy, Partial Lobectomy, Sleeve Resec.	68	25 mm (2.5 cm)
White	Male	2004	Poorly differentiated; Grade III	IA	T1	N0	M0	None/Unknown	No/Unknown	143	Alive	Lobectomy/Bilobectomy	66	13 mm (1.3 cm)
White	Male	2004	Poorly differentiated; Grade III	IB	T2	N0	M0	None/Unknown	No/Unknown	139	Alive	Radical Pneumonectomy (Complete Pneumonectomy Plus Dissection Of Mediastinal LN)	49	50 mm (5.0 cm)
White	Male	2004	Unknown	IIIB	T4	N0	M0	Beam radiation	Yes	21	Dead	No Surgery Of Primary Site	69	75 mm (7.5 cm)
White	Male	2004	Poorly differentiated; Grade III	IB	T2	N0	M0	None/Unknown	No/Unknown	39	Dead	Lobectomy/Bilobectomy	51	65 mm (6.5 cm)
White	Male	2004	Well differentiated; Grade I	IV	T2	N1	M1	None/Unknown	No/Unknown	115	Dead	Radical Pneumonectomy (Complete Pneumonectomy Plus Dissection Of Mediastinal LN)	54	40 mm (4.0 cm)
White	Female	2004	Unknown	IV	T1	N0	M1	Beam radiation	No/Unknown	31	Dead	No Surgery Of Primary Site	68	40 mm (4.0 cm)
Other (American Indian/AK Native, Asian/Pacific Islander)	Female	2004	Poorly differentiated; Grade III	IB	T2	N0	M0	None/Unknown	No/Unknown	137	Alive	Lobectomy/Bilobectomy	74	28 mm (2.8 cm)
White	Male	2004	Unknown	IA	T1	N0	M0	None/Unknown	No/Unknown	66	Dead	Partial/Wedge/Segmental Resec., Lingulectomy, Partial Lobectomy, Sleeve Resec.	74	17 mm (1.7 cm)
White	Male	2005	Unknown	IIIB	T4	N0	M0	None/Unknown	No/Unknown	101	Dead	No Surgery Of Primary Site	84	35 mm (3.5 cm)
White	Female	2005	Poorly differentiated; Grade III	IB	T2	N0	M0	None/Unknown	No/Unknown	130	Alive	Lobectomy/Bilobectomy	71	45 mm (4.5 cm)
White	Male	2005	Unknown	UNK Stage	TX	NX	MX	None/Unknown	No/Unknown	12	Dead	No Surgery Of Primary Site	75	Unknown
White	Male	2005	Poorly differentiated; Grade III	IV	T4	N0	M1	None/Unknown	Yes	37	Dead	No Surgery Of Primary Site	85	Unknown
White	Male	2005	Poorly differentiated; Grade III	IB	T2	N0	M0	None/Unknown	No/Unknown	116	Dead	Lobectomy/Bilobectomy	68	42 mm (4.2 cm)
Black	Male	2005	Poorly differentiated; Grade III	IA	T1	N0	M0	None/Unknown	No/Unknown	7	Dead	Extended Pneumonectomy	66	30 mm (3.0 cm)
White	Female	2005	Moderately differentiated; Grade II	IA	T1	N0	M0	None/Unknown	No/Unknown	130	Alive	Lobectomy/Bilobectomy	45	24 mm (2.4 cm)
White	Male	2005	Poorly differentiated; Grade III	IB	T2	N0	M0	None/Unknown	No/Unknown	21	Dead	Partial/Wedge/Segmental Resec., Lingulectomy, Partial Lobectomy, Sleeve Resec.	85	47 mm (4.7 cm)
Other (American Indian/AK Native, Asian/Pacific Islander)	Female	2005	Unknown	IV	T4	N2	M1	None/Unknown	Yes	12	Dead	No Surgery Of Primary Site	53	62 mm (6.2 cm)
Other (American Indian/AK Native, Asian/Pacific Islander)	Female	2005	Poorly differentiated; Grade III	IB	T2	N0	M0	None/Unknown	No/Unknown	98	Alive	Partial/Wedge/Segmental Resec., Lingulectomy, Partial Lobectomy, Sleeve Resec.	82	31 mm (3.1 cm)
White	Male	2005	Poorly differentiated; Grade III	IIB	T2	N1	M0	Beam radiation	No/Unknown	18	Dead	Lobectomy/Bilobectomy	70	50 mm (5.0 cm)
White	Female	2005	Poorly differentiated; Grade III	IIIB	T4	N0	M0	None/Unknown	Yes	12	Dead	Lobectomy/Bilobectomy	80	50 mm (5.0 cm)
White	Female	2005	Unknown	IIIA	T1	N2	M0	Beam radiation	No/Unknown	12	Dead	No Surgery Of Primary Site	84	26 mm (2.6 cm)
White	Female	2005	Poorly differentiated; Grade III	IIIA	T2	N2	M0	None/Unknown	No/Unknown	1	Dead	No Surgery Of Primary Site	88	32 mm (3.2 cm)
White	Female	2005	Moderately differentiated; Grade II	IA	T1	N0	M0	None/Unknown	No/Unknown	15	Dead	Lobectomy/Bilobectomy	74	25 mm (2.5 cm)
White	Male	2005	Poorly differentiated; Grade III	IV	T4	N0	M1	Beam radiation	Yes	28	Dead	No Surgery Of Primary Site	56	26 mm (2.6 cm)
White	Male	2005	Poorly differentiated; Grade III	IV	T2	N0	M1	Beam radiation	No/Unknown	1	Dead	No Surgery Of Primary Site	55	30 mm (3.0 cm)
White	Male	2005	Unknown	IV	T4	N3	M1	None/Unknown	Yes	1	Dead	No Surgery Of Primary Site	70	32 mm (3.2 cm)
White	Male	2005	Moderately differentiated; Grade II	IA	T1	N0	M0	None/Unknown	No/Unknown	123	Alive	Lobectomy/Bilobectomy	40	30 mm (3.0 cm)
White	Female	2005	Unknown	IB	T2	N0	M0	None/Unknown	No/Unknown	38	Dead	Lobectomy/Bilobectomy	69	35 mm (3.5 cm)
White	Female	2006	Unknown	IV	T4	N2	M1	Beam radiation	Yes	4	Dead	No Surgery Of Primary Site	56	Unknown
White	Male	2006	Unknown	IV	TX	NX	M1	None/Unknown	No/Unknown	6	Dead	No Surgery Of Primary Site	64	Unknown
White	Male	2006	Poorly differentiated; Grade III	UNK Stage	TX	NX	MX	Beam radiation	Yes	109	Dead	No Surgery Of Primary Site	63	Unknown
White	Male	2006	Unknown	IV	TX	NX	M1	Beam radiation	Yes	98	Dead	No Surgery Of Primary Site	62	Unknown
White	Male	2006	Unknown	IA	T1	N0	M0	None/Unknown	No/Unknown	101	Dead	Lobectomy/Bilobectomy	57	28 mm (2.8 cm)
Other (American Indian/AK Native, Asian/Pacific Islander)	Male	2006	Poorly differentiated; Grade III	IB	T2	N0	M0	None/Unknown	No/Unknown	31	Dead	Partial/Wedge/Segmental Resec., Lingulectomy, Partial Lobectomy, Sleeve Resec.	77	32 mm (3.2 cm)
White	Male	2006	Moderately differentiated; Grade II	IA	T1	N0	M0	None/Unknown	No/Unknown	113	Alive	Lobectomy/Bilobectomy	70	32 mm (3.2 cm)
Black	Male	2006	Poorly differentiated; Grade III	IIB	T2	N1	M0	None/Unknown	Yes	96	Alive	Lobectomy/Bilobectomy	73	75 mm (7.5 cm)
White	Male	2006	Poorly differentiated; Grade III	IIIB	T4	N2	M0	None/Unknown	Yes	14	Dead	No Surgery Of Primary Site	81	82 mm (8.2 cm)
Other (American Indian/AK Native, Asian/Pacific Islander)	Male	2006	Poorly differentiated; Grade III	IIIB	T4	N0	M0	Beam radiation	No/Unknown	15	Dead	Complete/Total/Standard Pneumonectomy; Pneumonectomy, Nos	79	26 mm (2.6 cm)
White	Male	2006	Poorly differentiated; Grade III	IA	T1	N0	M0	None/Unknown	No/Unknown	112	Alive	Partial/Wedge/Segmental Resec., Lingulectomy, Partial Lobectomy, Sleeve Resec.	79	10 mm (1.0 cm)
White	Female	2006	Moderately differentiated; Grade II	IIIA	T2	N2	M0	None/Unknown	No/Unknown	113	Alive	Lobectomy/Bilobectomy	59	44 mm (4.4 cm)
White	Male	2006	Poorly differentiated; Grade III	IA	T1	N0	M0	None/Unknown	No/Unknown	81	Dead	Partial/Wedge/Segmental Resec., Lingulectomy, Partial Lobectomy, Sleeve Resec.	76	22 mm (2.2 cm)
White	Male	2006	Poorly differentiated; Grade III	IB	T2	N0	M0	None/Unknown	Yes	41	Dead	Lobectomy/Bilobectomy	77	40 mm (4.0 cm)
White	Female	2006	Unknown	IIIA	T1	N2	M0	None/Unknown	Yes	17	Dead	No Surgery Of Primary Site	74	21 mm (2.1 cm)
White	Male	2006	Poorly differentiated; Grade III	IB	T2	N0	M0	None/Unknown	No/Unknown	98	Dead	Lobectomy/Bilobectomy	76	25 mm (2.5 cm)
White	Female	2006	Poorly differentiated; Grade III	IB	T2	N0	M0	None/Unknown	No/Unknown	77	Dead	Partial/Wedge/Segmental Resec., Lingulectomy, Partial Lobectomy, Sleeve Resec.	64	28 mm (2.8 cm)
White	Male	2006	Unknown	IIB	T3	N0	M0	None/Unknown	No/Unknown	115	Alive	Lobectomy/Bilobectomy	69	36 mm (3.6 cm)
White	Male	2006	Poorly differentiated; Grade III	IIB	T2	N1	M0	Beam radiation	Yes	103	Dead	Lobectomy/Bilobectomy	75	39 mm (3.9 cm)
White	Male	2006	Poorly differentiated; Grade III	IA	T1	N0	M0	None/Unknown	No/Unknown	115	Alive	Lobectomy/Bilobectomy	68	23 mm (2.3 cm)
White	Male	2006	Unknown	IV	T1	N0	M1	Beam radiation	No/Unknown	9	Dead	No Surgery Of Primary Site	88	13 mm (1.3 cm)
White	Male	2007	Poorly differentiated; Grade III	IA	T1	N0	M0	None/Unknown	No/Unknown	8	Dead	Partial/Wedge/Segmental Resec., Lingulectomy, Partial Lobectomy, Sleeve Resec.	91	15 mm (1.5 cm)
White	Male	2007	Unknown	IB	T2	N0	M0	None/Unknown	Yes	8	Dead	Lobectomy/Bilobectomy	77	66 mm (6.6 cm)
White	Male	2007	Unknown	IV	T4	NX	M1	None/Unknown	Yes	12	Dead	No Surgery Of Primary Site	84	50 mm (5.0 cm)
White	Female	2007	Unknown	IB	T2	N0	M0	Beam radiation	No/Unknown	8	Dead	No Surgery Of Primary Site	81	25 mm (2.5 cm)
White	Female	2007	Unknown	IIIA	TX	N2	M0	Beam radiation	Yes	102	Alive	No Surgery Of Primary Site	75	80 mm (8.0 cm)
White	Male	2007	Poorly differentiated; Grade III	IB	T2	N0	M0	None/Unknown	Yes	73	Alive	Lobectomy/Bilobectomy	57	33 mm (3.3 cm)
White	Male	2007	Poorly differentiated; Grade III	UNK Stage	T4	NX	MX	None/Unknown	No/Unknown	3	Dead	No Surgery Of Primary Site	89	Unknown
White	Male	2007	Unknown	UNK Stage	TX	NX	MX	None/Unknown	No/Unknown	1	Dead	No Surgery Of Primary Site	60	Unknown
White	Male	2007	Poorly differentiated; Grade III	IIIA	T2	N2	M0	None/Unknown	No/Unknown	6	Dead	Lobectomy/Bilobectomy	74	58 mm (5.8 cm)
White	Female	2007	Poorly differentiated; Grade III	IB	T2	N0	M0	None/Unknown	No/Unknown	26	Dead	Lobectomy/Bilobectomy	78	23 mm (2.3 cm)
White	Male	2007	Unknown	IV	TX	N2	M1	None/Unknown	Yes	12	Dead	No Surgery Of Primary Site	51	Unknown
White	Male	2007	Unknown	IIIB	T4	N2	M0	None/Unknown	Yes	11	Dead	No Surgery Of Primary Site	78	Unknown
White	Male	2007	Moderately differentiated; Grade II	IIIB	T4	N0	M0	Beam radiation	Yes	4	Dead	Partial/Wedge/Segmental Resec., Lingulectomy, Partial Lobectomy, Sleeve Resec.	76	10 mm (1.0 cm)
White	Male	2007	Poorly differentiated; Grade III	IV	T4	N3	M1	None/Unknown	No/Unknown	0	Dead	Partial/Wedge/Segmental Resec., Lingulectomy, Partial Lobectomy, Sleeve Resec.	73	13 mm (1.3 cm)
White	Female	2007	Poorly differentiated; Grade III	IA	T1	N0	M0	None/Unknown	No/Unknown	104	Alive	Partial/Wedge/Segmental Resec., Lingulectomy, Partial Lobectomy, Sleeve Resec.	66	12 mm (1.2 cm)
White	Male	2007	Poorly differentiated; Grade III	IIIA	T2	N2	M0	None/Unknown	Yes	107	Alive	Radical Pneumonectomy (Complete Pneumonectomy Plus Dissection Of Mediastinal LN)	52	70 mm (7.0 cm)
White	Male	2007	Unknown	IA	T1	N0	M0	None/Unknown	No/Unknown	2	Dead	Partial/Wedge/Segmental Resec., Lingulectomy, Partial Lobectomy, Sleeve Resec.	80	11 mm (1.1 cm)
White	Female	2007	Poorly differentiated; Grade III	IA	T1	N0	M0	None/Unknown	No/Unknown	107	Alive	Lobectomy/Bilobectomy	67	30 mm (3.0 cm)
White	Male	2007	Poorly differentiated; Grade III	IIIA	T3	N1	M0	Beam radiation	Yes	9	Dead	Lobectomy/Bilobectomy	63	77 mm (7.7 cm)
White	Female	2007	Unknown	IIIB	T4	N1	M0	None/Unknown	Yes	11	Dead	Lobectomy/Bilobectomy	54	16 mm (1.6 cm)
White	Male	2007	Poorly differentiated; Grade III	IB	T2	N0	M0	None/Unknown	No/Unknown	101	Alive	Lobectomy/Bilobectomy	66	32 mm (3.2 cm)
White	Male	2007	Poorly differentiated; Grade III	IB	T2	N0	M0	None/Unknown	No/Unknown	48	Dead	Partial/Wedge/Segmental Resec., Lingulectomy, Partial Lobectomy, Sleeve Resec.	73	35 mm (3.5 cm)
White	Male	2007	Poorly differentiated; Grade III	IB	T2	N0	M0	Beam radiation	No/Unknown	40	Dead	Partial/Wedge/Segmental Resec., Lingulectomy, Partial Lobectomy, Sleeve Resec.	67	10 mm (1.0 cm)
White	Male	2007	Poorly differentiated; Grade III	IA	T1	N0	M0	None/Unknown	No/Unknown	40	Dead	Partial/Wedge/Segmental Resec., Lingulectomy, Partial Lobectomy, Sleeve Resec.	66	20 mm (2.0 cm)
White	Female	2007	Poorly differentiated; Grade III	IB	T2	N0	M0	None/Unknown	No/Unknown	107	Alive	Lobectomy/Bilobectomy	84	34 mm (3.4 cm)
White	Male	2007	Poorly differentiated; Grade III	IA	T1	N0	M0	None/Unknown	No/Unknown	37	Dead	No Surgery Of Primary Site	72	30 mm (3.0 cm)
White	Male	2008	Poorly differentiated; Grade III	IB	T2	N0	M0	None/Unknown	No/Unknown	93	Alive	Lobectomy/Bilobectomy	77	24 mm (2.4 cm)
White	Male	2008	Poorly differentiated; Grade III	IB	T2	N0	M0	Beam radiation	No/Unknown	89	Alive	No Surgery Of Primary Site	79	29 mm (2.9 cm)
Black	Female	2008	Poorly differentiated; Grade III	IB	T2	N0	M0	None/Unknown	No/Unknown	91	Alive	Lobectomy/Bilobectomy	54	22 mm (2.2 cm)
Black	Female	2008	Poorly differentiated; Grade III	IB	T2	N0	M0	None/Unknown	Yes	8	Dead	Lobectomy/Bilobectomy	66	43 mm (4.3 cm)
White	Female	2008	Poorly differentiated; Grade III	IIIB	T4	N2	M0	None/Unknown	No/Unknown	2	Dead	No Surgery Of Primary Site	89	28 mm (2.8 cm)
White	Male	2008	Poorly differentiated; Grade III	IB	T2	N0	M0	None/Unknown	No/Unknown	1	Alive	Lobectomy/Bilobectomy	54	42 mm (4.2 cm)
White	Female	2008	Poorly differentiated; Grade III	IB	T2	N0	M0	None/Unknown	No/Unknown	86	Alive	Lobectomy/Bilobectomy	69	35 mm (3.5 cm)
White	Male	2008	Poorly differentiated; Grade III	IV	TX	N3	M1	None/Unknown	No/Unknown	0	Dead	No Surgery Of Primary Site	81	Unknown
White	Female	2008	Poorly differentiated; Grade III	UNK Stage	TX	NX	MX	None/Unknown	No/Unknown	15	Dead	No Surgery Of Primary Site	72	Unknown
White	Male	2008	Moderately differentiated; Grade II	IB	T2	N0	M0	None/Unknown	No/Unknown	63	Dead	Partial/Wedge/Segmental Resec., Lingulectomy, Partial Lobectomy, Sleeve Resec.	83	45 mm (4.5 cm)
White	Male	2008	Poorly differentiated; Grade III	IIB	T2	N1	M0	Beam radiation	Yes	60	Dead	No Surgery Of Primary Site	77	65 mm (6.5 cm)
White	Female	2008	Undifferentiated; anaplastic; Grade IV	IB	T2	N0	M0	None/Unknown	No/Unknown	64	Dead	Lobectomy/Bilobectomy	56	46 mm (4.6 cm)
White	Male	2008	Unknown	OCCULT	TX	N0	M0	Beam radiation	No/Unknown	12	Dead	No Surgery Of Primary Site	64	Unknown
White	Female	2008	Poorly differentiated; Grade III	IIB	T3	N0	M0	None/Unknown	No/Unknown	3	Dead	Lobectomy/Bilobectomy	68	75 mm (7.5 cm)
White	Male	2008	Poorly differentiated; Grade III	IA	T1	N0	M0	None/Unknown	No/Unknown	95	Alive	Lobectomy/Bilobectomy	75	17 mm (1.7 cm)
White	Female	2008	Poorly differentiated; Grade III	IB	T2	N0	M0	None/Unknown	Yes	23	Dead	Lobectomy/Bilobectomy	69	32 mm (3.2 cm)
White	Male	2008	Unknown	IV	T4	N0	M1	None/Unknown	Yes	8	Dead	No Surgery Of Primary Site	40	20 mm (2.0 cm)
Other (American Indian/AK Native, Asian/Pacific Islander)	Male	2008	Poorly differentiated; Grade III	IA	T1	N0	M0	Beam radiation	No/Unknown	18	Dead	No Surgery Of Primary Site	81	17 mm (1.7 cm)
White	Male	2008	Moderately differentiated; Grade II	IV	T2	N2	M1	Beam radiation	Yes	16	Dead	Extended Pneumonectomy	65	68 mm (6.8 cm)
White	Female	2008	Poorly differentiated; Grade III	IIIB	T4	N0	M0	None/Unknown	No/Unknown	57	Dead	Lobectomy/Bilobectomy	73	9 mm (0.9 cm)
White	Male	2008	Poorly differentiated; Grade III	IA	T1	N0	M0	None/Unknown	No/Unknown	50	Dead	Lobectomy/Bilobectomy	77	6 mm (0.6 cm)
White	Male	2008	Poorly differentiated; Grade III	IB	T2	N0	M0	None/Unknown	No/Unknown	95	Alive	Lobectomy/Bilobectomy	70	40 mm (4.0 cm)
Other (American Indian/AK Native, Asian/Pacific Islander)	Male	2008	Poorly differentiated; Grade III	IB	T2	N0	M0	None/Unknown	No/Unknown	81	Alive	Lobectomy/Bilobectomy	58	35 mm (3.5 cm)
White	Male	2008	Poorly differentiated; Grade III	IV	TX	N2	M1	Radiation, NOS method or source not specified	No/Unknown	7	Dead	No Surgery Of Primary Site	90	56 mm (5.6 cm)
White	Male	2008	Poorly differentiated; Grade III	IA	T1	N0	M0	None/Unknown	No/Unknown	42	Dead	Lobectomy/Bilobectomy	75	26 mm (2.6 cm)
White	Female	2008	Unknown	IV	T1	N2	M1	None/Unknown	No/Unknown	84	Alive	No Surgery Of Primary Site	79	20 mm (2.0 cm)
White	Female	2008	Unknown	IV	T4	N2	M1	Beam radiation	Yes	18	Dead	No Surgery Of Primary Site	63	45 mm (4.5 cm)
White	Male	2008	Poorly differentiated; Grade III	IIIA	T1	N2	M0	None/Unknown	Yes	10	Dead	Lobectomy/Bilobectomy	72	12 mm (1.2 cm)
White	Male	2008	Undifferentiated; anaplastic; Grade IV	IA	T1	N0	M0	None/Unknown	No/Unknown	19	Dead	Lobectomy/Bilobectomy	83	22 mm (2.2 cm)
White	Male	2008	Unknown	IIB	T2	N1	M0	Beam radiation	Yes	15	Dead	Local Surgical Excision Or Destruction Of Lesion	68	23 mm (2.3 cm)
Black	Female	2008	Poorly differentiated; Grade III	IIB	T2	N1	M0	None/Unknown	No/Unknown	27	Dead	Lobectomy/Bilobectomy	79	25 mm (2.5 cm)
White	Female	2008	Poorly differentiated; Grade III	IB	T2	N0	M0	None/Unknown	No/Unknown	20	Dead	Lobectomy/Bilobectomy	81	31 mm (3.1 cm)
White	Female	2008	Moderately differentiated; Grade II	IA	T1	N0	M0	None/Unknown	No/Unknown	59	Alive	Partial/Wedge/Segmental Resec., Lingulectomy, Partial Lobectomy, Sleeve Resec.	71	15 mm (1.5 cm)
White	Male	2008	Poorly differentiated; Grade III	IIB	T2	N1	M0	None/Unknown	Yes	89	Alive	Lobectomy/Bilobectomy	47	35 mm (3.5 cm)
White	Male	2008	Poorly differentiated; Grade III	IIIA	T2	N2	M0	None/Unknown	Yes	4	Dead	No Surgery Of Primary Site	69	45 mm (4.5 cm)
White	Female	2008	Poorly differentiated; Grade III	IA	T1	N0	M0	None/Unknown	No/Unknown	86	Alive	Lobectomy/Bilobectomy	71	10 mm (1.0 cm)
White	Male	2009	Poorly differentiated; Grade III	IIIA	T2	N2	M0	None/Unknown	No/Unknown	23	Dead	Lobectomy/Bilobectomy	74	62 mm (6.2 cm)
Black	Female	2009	Poorly differentiated; Grade III	IV	T4	NX	M1	None/Unknown	No/Unknown	11	Dead	No Surgery Of Primary Site	84	80 mm (8.0 cm)
Black	Female	2009	Moderately differentiated; Grade II	IB	T2	N0	M0	None/Unknown	No/Unknown	72	Alive	Lobectomy/Bilobectomy	69	35 mm (3.5 cm)
White	Male	2009	Moderately differentiated; Grade II	IB	T2	N0	M0	None/Unknown	No/Unknown	81	Alive	Lobectomy/Bilobectomy	56	14 mm (1.4 cm)
White	Female	2009	Unknown	IV	T2	N0	M1	Beam radiation	Yes	10	Dead	No Surgery Of Primary Site	73	59 mm (5.9 cm)
White	Male	2009	Moderately differentiated; Grade II	IA	T1	N0	M0	None/Unknown	No/Unknown	73	Alive	Lobectomy/Bilobectomy	84	26 mm (2.6 cm)
White	Male	2009	Poorly differentiated; Grade III	IV	T4	N2	M1	None/Unknown	No/Unknown	0	Dead	No Surgery Of Primary Site	74	Unknown
White	Male	2009	Poorly differentiated; Grade III	UNK Stage	T4	NX	MX	None/Unknown	No/Unknown	0	Dead	No Surgery Of Primary Site	76	Unknown
White	Female	2009	Poorly differentiated; Grade III	IB	T2	N0	M0	None/Unknown	No/Unknown	77	Alive	Lobectomy/Bilobectomy	80	30 mm (3.0 cm)
White	Male	2009	Unknown	IV	T4	N0	M1	None/Unknown	Yes	10	Dead	No Surgery Of Primary Site	79	Unknown
White	Female	2009	Unknown	IV	TX	N2	M1	Beam radiation	Yes	2	Dead	No Surgery Of Primary Site	53	Unknown
White	Male	2009	Poorly differentiated; Grade III	OCCULT	TX	N0	M0	None/Unknown	No/Unknown	9	Dead	No Surgery Of Primary Site	77	100 mm (10.0 cm)
Black	Male	2009	Unknown	IV	T2	N2	M1	Beam radiation	Yes	14	Dead	No Surgery Of Primary Site	71	60 mm (6.0 cm)
White	Female	2009	Poorly differentiated; Grade III	IIB	T2	N1	M0	None/Unknown	Yes	72	Alive	Lobectomy/Bilobectomy	67	45 mm (4.5 cm)
White	Female	2009	Undifferentiated; anaplastic; Grade IV	IA	T1	N0	M0	None/Unknown	No/Unknown	20	Dead	Partial/Wedge/Segmental Resec., Lingulectomy, Partial Lobectomy, Sleeve Resec.	82	10 mm (1.0 cm)
White	Male	2009	Moderately differentiated; Grade II	IA	T1	N0	M0	None/Unknown	No/Unknown	62	Dead	Complete/Total/Standard Pneumonectomy; Pneumonectomy, Nos	73	14 mm (1.4 cm)
White	Male	2009	Poorly differentiated; Grade III	IIIB	T4	N0	M0	None/Unknown	Yes	41	Dead	Lobectomy/Bilobectomy	67	105 mm (10.5 cm)
White	Male	2009	Poorly differentiated; Grade III	IB	T2	N0	M0	None/Unknown	No/Unknown	6	Dead	Lobectomy/Bilobectomy	70	73 mm (7.3 cm)
White	Male	2009	Moderately differentiated; Grade II	IA	T1	N0	M0	None/Unknown	No/Unknown	14	Dead	Lobectomy/Bilobectomy	79	18 mm (1.8 cm)
White	Female	2009	Moderately differentiated; Grade II	IA	T1	N0	M0	None/Unknown	No/Unknown	35	Dead	Lobectomy/Bilobectomy	69	16 mm (1.6 cm)
White	Female	2009	Poorly differentiated; Grade III	IB	T2	N0	M0	None/Unknown	No/Unknown	74	Alive	Lobectomy/Bilobectomy	75	60 mm (6.0 cm)
White	Male	2009	Poorly differentiated; Grade III	IB	T2	N0	M0	None/Unknown	Yes	82	Alive	Lobectomy/Bilobectomy	62	45 mm (4.5 cm)
Black	Male	2009	Poorly differentiated; Grade III	IIIA	T3	N1	M0	None/Unknown	No/Unknown	1	Dead	Radical Pneumonectomy (Complete Pneumonectomy Plus Dissection Of Mediastinal LN)	59	65 mm (6.5 cm)
White	Male	2009	Poorly differentiated; Grade III	IB	T2	N0	M0	None/Unknown	No/Unknown	19	Dead	Lobectomy/Bilobectomy	82	75 mm (7.5 cm)
White	Male	2009	Unknown	IIIB	T4	N2	M0	None/Unknown	No/Unknown	6	Dead	No Surgery Of Primary Site	73	10 mm (1.0 cm)
White	Male	2009	Poorly differentiated; Grade III	IV	T4	N3	M1	Beam radiation	Yes	20	Dead	No Surgery Of Primary Site	70	48 mm (4.8 cm)
White	Female	2010	Poorly differentiated; Grade III	IIB	T2	N1	M0	None/Unknown	Yes	13	Dead	Lobectomy/Bilobectomy	61	40 mm (4.0 cm)
Black	Female	2010	Unknown	IV	T4	N2	M1	None/Unknown	Yes	34	Dead	No Surgery Of Primary Site	69	32 mm (3.2 cm)
White	Male	2010	Poorly differentiated; Grade III	IIIA	T2	N2	M0	Beam radiation	Yes	5	Dead	Complete/Total/Standard Pneumonectomy; Pneumonectomy, Nos	35	47 mm (4.7 cm)
White	Female	2010	Poorly differentiated; Grade III	IV	T2	N2	M1	None/Unknown	No/Unknown	1	Dead	No Surgery Of Primary Site	76	35 mm (3.5 cm)
White	Male	2010	Moderately differentiated; Grade II	IIIA	T1	N2	M0	Beam radiation	Yes	28	Dead	Partial/Wedge/Segmental Resec., Lingulectomy, Partial Lobectomy, Sleeve Resec.	66	20 mm (2.0 cm)
White	Male	2010	Poorly differentiated; Grade III	IB	T2	N0	M0	None/Unknown	No/Unknown	67	Alive	Lobectomy/Bilobectomy	82	35 mm (3.5 cm)
Other (American Indian/AK Native, Asian/Pacific Islander)	Male	2010	Poorly differentiated; Grade III	IB	T2	N0	M0	None/Unknown	No/Unknown	65	Alive	Lobectomy/Bilobectomy	68	35 mm (3.5 cm)
White	Female	2010	Poorly differentiated; Grade III	IB	T2	N0	M0	None/Unknown	No/Unknown	14	Dead	Partial/Wedge/Segmental Resec., Lingulectomy, Partial Lobectomy, Sleeve Resec.	77	22 mm (2.2 cm)
White	Female	2010	Poorly differentiated; Grade III	IA	T1	N0	M0	None/Unknown	No/Unknown	50	Dead	Partial/Wedge/Segmental Resec., Lingulectomy, Partial Lobectomy, Sleeve Resec.	77	25 mm (2.5 cm)
White	Male	2010	Poorly differentiated; Grade III	IIB	T2	N1	M0	None/Unknown	No/Unknown	2	Dead	Radical Pneumonectomy (Complete Pneumonectomy Plus Dissection Of Mediastinal LN)	72	65 mm (6.5 cm)
White	Female	2010	Unknown	IIB	T2	N1	M0	None/Unknown	No/Unknown	45	Alive	Lobectomy/Bilobectomy	62	86 mm (8.6 cm)
White	Male	2010	Poorly differentiated; Grade III	IV	T3	N2	M1	Beam radiation	Yes	13	Dead	Radical Pneumonectomy (Complete Pneumonectomy Plus Dissection Of Mediastinal LN)	74	40 mm (4.0 cm)
White	Female	2010	Poorly differentiated; Grade III	IIIA	T3	N2	M0	Beam radiation	Yes	25	Dead	No Surgery Of Primary Site	69	Unknown
White	Female	2010	Moderately differentiated; Grade II	IA	T1	N0	M0	None/Unknown	No/Unknown	71	Alive	Lobectomy/Bilobectomy	65	10 mm (1.0 cm)
White	Female	2010	Poorly differentiated; Grade III	IIIA	T2	N2	M0	Beam radiation	Yes	63	Alive	No Surgery Of Primary Site	67	Unknown
White	Male	2010	Poorly differentiated; Grade III	IIIB	T4	N0	M0	None/Unknown	Yes	69	Alive	Lobectomy/Bilobectomy	66	102 mm (10.2 cm)
White	Male	2010	Poorly differentiated; Grade III	IB	T2	N0	M0	None/Unknown	Yes	69	Alive	Lobectomy/Bilobectomy	66	82 mm (8.2 cm)
White	Female	2010	Unknown	IV	T4	N1	M1	Beam radiation	Yes	3	Dead	No Surgery Of Primary Site	59	Unknown
White	Male	2010	Poorly differentiated; Grade III	IIIA	T1	N2	M0	None/Unknown	No/Unknown	10	Dead	Lobectomy/Bilobectomy	70	29 mm (2.9 cm)
White	Male	2010	Unknown	IV	TX	NX	M1	Beam radiation	Yes	13	Dead	No Surgery Of Primary Site	73	Unknown
White	Female	2010	Moderately differentiated; Grade II	IIB	T2	N1	M0	None/Unknown	Yes	70	Alive	Lobectomy/Bilobectomy	48	42 mm (4.2 cm)
Black	Female	2010	Unknown	IV	T2	N0	M1	None/Unknown	No/Unknown	5	Dead	No Surgery Of Primary Site	71	80 mm (8.0 cm)
Other (American Indian/AK Native, Asian/Pacific Islander)	Male	2010	Poorly differentiated; Grade III	IB	T2	N0	M0	None/Unknown	No/Unknown	59	Alive	Lobectomy/Bilobectomy	68	34 mm (3.4 cm)
White	Male	2010	Poorly differentiated; Grade III	OCCULT	TX	N0	M0	None/Unknown	No/Unknown	9	Dead	No Surgery Of Primary Site	67	Unknown
Black	Male	2010	Poorly differentiated; Grade III	IV	T4	NX	M1	Refused	No/Unknown	14	Dead	No Surgery Of Primary Site	57	35 mm (3.5 cm)
White	Male	2010	Unknown	IV	T3	N3	M1	Beam radiation	Yes	23	Dead	No Surgery Of Primary Site	55	Unknown
Black	Male	2010	Unknown	IV	TX	N3	M1	None/Unknown	Yes	1	Dead	No Surgery Of Primary Site	38	Unknown
White	Female	2010	Unknown	IV	T4	N0	M1	None/Unknown	No/Unknown	0	Dead	No Surgery Of Primary Site	78	47 mm (4.7 cm)
White	Male	2010	Poorly differentiated; Grade III	IIIB	T4	N0	M0	None/Unknown	No/Unknown	71	Alive	Lobectomy/Bilobectomy	71	18 mm (1.8 cm)
White	Male	2010	Poorly differentiated; Grade III	IIB	T2	N1	M0	Beam radiation	No/Unknown	20	Dead	Partial/Wedge/Segmental Resec., Lingulectomy, Partial Lobectomy, Sleeve Resec.	75	35 mm (3.5 cm)
White	Male	2010	Poorly differentiated; Grade III	IA	T1	N0	M0	None/Unknown	No/Unknown	7	Dead	Lobectomy/Bilobectomy	62	16 mm (1.6 cm)
White	Male	2010	Unknown	IV	T2	N1	M1	Beam radiation	Yes	6	Dead	No Surgery Of Primary Site	67	39 mm (3.9 cm)
White	Male	2010	Poorly differentiated; Grade III	IIIA	T2	N2	M0	None/Unknown	No/Unknown	3	Dead	No Surgery Of Primary Site	82	51 mm (5.1 cm)
White	Male	2010	Unknown	IIIB	T4	N0	M0	None/Unknown	Yes	65	Alive	Extended Pneumonectomy	66	60 mm (6.0 cm)
White	Male	2010	Unknown	IV	T4	N3	M1	None/Unknown	Yes	3	Dead	No Surgery Of Primary Site	68	128 mm (12.8 cm)
White	Male	2010	Unknown	IV	T4	N0	M1	None/Unknown	Yes	12	Dead	No Surgery Of Primary Site	81	26 mm (2.6 cm)
White	Male	2010	Poorly differentiated; Grade III	IA	T1	N0	M0	None/Unknown	No/Unknown	60	Alive	Lobectomy/Bilobectomy	57	20 mm (2.0 cm)
White	Male	2010	Poorly differentiated; Grade III	IA	T1	N0	M0	None/Unknown	No/Unknown	48	Dead	Partial/Wedge/Segmental Resec., Lingulectomy, Partial Lobectomy, Sleeve Resec.	75	16 mm (1.6 cm)
White	Male	2010	Poorly differentiated; Grade III	IV	T2	N0	M1	None/Unknown	Yes	69	Alive	Lobectomy/Bilobectomy	63	40 mm (4.0 cm)
White	Male	2010	Poorly differentiated; Grade III	IA	T1	N0	M0	None/Unknown	No/Unknown	63	Alive	Lobectomy/Bilobectomy	63	21 mm (2.1 cm)
White	Male	2010	Poorly differentiated; Grade III	IB	T2	N0	M0	None/Unknown	No/Unknown	12	Dead	Lobectomy/Bilobectomy	72	35 mm (3.5 cm)
White	Male	2010	Unknown	IIIA	T1	N2	M0	Beam radiation	Yes	5	Dead	No Surgery Of Primary Site	67	26 mm (2.6 cm)
White	Female	2010	Poorly differentiated; Grade III	IIA	T1	N1	M0	None/Unknown	No/Unknown	21	Dead	Partial/Wedge/Segmental Resec., Lingulectomy, Partial Lobectomy, Sleeve Resec.	77	13 mm (1.3 cm)
White	Female	2010	Poorly differentiated; Grade III	IIIA	T2	N2	M0	None/Unknown	No/Unknown	22	Dead	Partial/Wedge/Segmental Resec., Lingulectomy, Partial Lobectomy, Sleeve Resec.	54	20 mm (2.0 cm)
White	Male	2010	Poorly differentiated; Grade III	IB	T2	N0	M0	None/Unknown	Yes	69	Alive	Lobectomy/Bilobectomy	49	40 mm (4.0 cm)
Black	Female	2010	Poorly differentiated; Grade III	IB	T2	N0	M0	None/Unknown	Yes	71	Alive	Lobectomy/Bilobectomy	52	26 mm (2.6 cm)
White	Female	2010	Poorly differentiated; Grade III	IA	T1	N0	M0	None/Unknown	No/Unknown	19	Dead	Radical Pneumonectomy (Complete Pneumonectomy Plus Dissection Of Mediastinal LN)	83	11 mm (1.1 cm)
White	Male	2010	Poorly differentiated; Grade III	IIB	T2	N1	M0	None/Unknown	Yes	68	Alive	Lobectomy/Bilobectomy	61	35 mm (3.5 cm)
Black	Male	2010	Poorly differentiated; Grade III	IV	T4	N3	M1	None/Unknown	Yes	15	Dead	No Surgery Of Primary Site	60	110 mm (11.0 cm)
White	Female	2010	Unknown	IV	T2	N2	M1	None/Unknown	No/Unknown	2	Dead	No Surgery Of Primary Site	73	60 mm (6.0 cm)
White	Female	2010	Moderately differentiated; Grade II	IV	T1	N0	M1	None/Unknown	No/Unknown	16	Dead	Lobectomy/Bilobectomy	83	20 mm (2.0 cm)
White	Male	2010	Poorly differentiated; Grade III	IV	T2	N2	M1	Beam radiation	No/Unknown	14	Dead	No Surgery Of Primary Site	86	54 mm (5.4 cm)
White	Male	2010	Poorly differentiated; Grade III	IA	T1	N0	M0	None/Unknown	No/Unknown	69	Alive	Lobectomy/Bilobectomy	63	20 mm (2.0 cm)
White	Female	2010	Poorly differentiated; Grade III	IIB	T3	N0	M0	None/Unknown	No/Unknown	3	Dead	Lobectomy/Bilobectomy	82	38 mm (3.8 cm)
Black	Male	2010	Poorly differentiated; Grade III	IV	T4	N3	M1	None/Unknown	No/Unknown	7	Dead	No Surgery Of Primary Site	71	90 mm (9.0 cm)
White	Male	2010	Poorly differentiated; Grade III	IIIB	T4	N2	M0	Beam radiation	Yes	60	Alive	Lobectomy/Bilobectomy	79	45 mm (4.5 cm)
White	Female	2010	Poorly differentiated; Grade III	IB	T2	N0	M0	None/Unknown	Yes	5	Dead	Partial/Wedge/Segmental Resec., Lingulectomy, Partial Lobectomy, Sleeve Resec.	65	31 mm (3.1 cm)
White	Male	2010	Poorly differentiated; Grade III	IIIB	T4	N2	M0	Beam radiation	Yes	68	Alive	Lobectomy/Bilobectomy	66	17 mm (1.7 cm)
White	Male	2010	Unknown	IV	T2	N2	M1	Beam radiation	No/Unknown	18	Dead	Lobectomy/Bilobectomy	62	50 mm (5.0 cm)
Black	Female	2011	Poorly differentiated; Grade III	IA	T1	N0	M0	None/Unknown	No/Unknown	52	Alive	Lobectomy/Bilobectomy	75	23 mm (2.3 cm)
Black	Male	2011	Poorly differentiated; Grade III	IIIB	T4	N2	M0	Beam radiation	No/Unknown	7	Dead	Partial/Wedge/Segmental Resec., Lingulectomy, Partial Lobectomy, Sleeve Resec.	94	45 mm (4.5 cm)
Black	Female	2011	Poorly differentiated; Grade III	IA	T1	N0	M0	Beam radiation	No/Unknown	55	Alive	No Surgery Of Primary Site	71	29 mm (2.9 cm)
White	Female	2011	Poorly differentiated; Grade III	IA	T1	N0	M0	None/Unknown	No/Unknown	17	Dead	Lobectomy/Bilobectomy	84	24 mm (2.4 cm)
White	Male	2011	Poorly differentiated; Grade III	IV	T4	N2	M1	None/Unknown	No/Unknown	1	Dead	No Surgery Of Primary Site	80	73 mm (7.3 cm)
White	Male	2011	Poorly differentiated; Grade III	UNK Stage	T2	NX	M0	None/Unknown	No/Unknown	2	Dead	No Surgery Of Primary Site	76	65 mm (6.5 cm)
White	Female	2011	Poorly differentiated; Grade III	IIIB	T4	N2	M0	Beam radiation	Yes	51	Alive	No Surgery Of Primary Site	54	44 mm (4.4 cm)
Other (American Indian/AK Native, Asian/Pacific Islander)	Female	2011	Poorly differentiated; Grade III	IB	T2	N0	M0	None/Unknown	No/Unknown	57	Alive	Lobectomy/Bilobectomy	70	39 mm (3.9 cm)
Other (American Indian/AK Native, Asian/Pacific Islander)	Female	2011	Poorly differentiated; Grade III	IB	T2	N0	M0	None/Unknown	No/Unknown	48	Alive	Partial/Wedge/Segmental Resec., Lingulectomy, Partial Lobectomy, Sleeve Resec.	58	40 mm (4.0 cm)
Black	Female	2011	Poorly differentiated; Grade III	IB	T2	N0	M0	None/Unknown	No/Unknown	29	Dead	No Surgery Of Primary Site	79	41 mm (4.1 cm)
White	Female	2011	Unknown	IA	T1	N0	M0	None/Unknown	No/Unknown	56	Alive	Partial/Wedge/Segmental Resec., Lingulectomy, Partial Lobectomy, Sleeve Resec.	81	10 mm (1.0 cm)
White	Female	2011	Undifferentiated; anaplastic; Grade IV	IV	T4	N2	M1	None/Unknown	No/Unknown	Unknown	Dead	No Surgery Of Primary Site	82	30 mm (3.0 cm)
White	Male	2011	Poorly differentiated; Grade III	IV	T4	N2	M1	None/Unknown	Yes	4	Dead	No Surgery Of Primary Site	60	34 mm (3.4 cm)
White	Male	2011	Poorly differentiated; Grade III	IA	T1	N0	M0	None/Unknown	No/Unknown	57	Alive	Lobectomy/Bilobectomy	69	15 mm (1.5 cm)
White	Male	2011	Poorly differentiated; Grade III	IV	T4	N0	M1	None/Unknown	No/Unknown	2	Dead	Partial/Wedge/Segmental Resec., Lingulectomy, Partial Lobectomy, Sleeve Resec.	80	35 mm (3.5 cm)
White	Male	2011	Moderately differentiated; Grade II	IA	T1	N0	M0	None/Unknown	No/Unknown	15	Dead	Lobectomy/Bilobectomy	68	15 mm (1.5 cm)
White	Male	2011	Unknown	UNK Stage	T2	NX	MX	None/Unknown	Yes	16	Dead	No Surgery Of Primary Site	81	Unknown
White	Male	2011	Moderately differentiated; Grade II	IA	T1	N0	M0	None/Unknown	No/Unknown	50	Alive	Lobectomy/Bilobectomy	70	32 mm (3.2 cm)
White	Female	2011	Poorly differentiated; Grade III	IIIA	T2	N2	M0	None/Unknown	No/Unknown	1	Dead	Lobectomy/Bilobectomy	81	40 mm (4.0 cm)
White	Male	2011	Unknown	IIIA	TX	N2	M0	Beam radiation	Yes	59	Alive	No Surgery Of Primary Site	68	Unknown
White	Female	2011	Unknown	IIIB	T4	N2	M0	None/Unknown	No/Unknown	0	Dead	No Surgery Of Primary Site	71	Unknown
White	Male	2011	Moderately differentiated; Grade II	IIIB	T4	N0	M0	None/Unknown	No/Unknown	53	Dead	Lobectomy/Bilobectomy	82	80 mm (8.0 cm)
White	Male	2011	Moderately differentiated; Grade II	IA	T1	N0	M0	None/Unknown	No/Unknown	31	Dead	No Surgery Of Primary Site	71	10 mm (1.0 cm)
White	Female	2011	Moderately differentiated; Grade II	IV	T2	N1	M1	None/Unknown	No/Unknown	0	Dead	No Surgery Of Primary Site	78	83 mm (8.3 cm)
White	Female	2011	Poorly differentiated; Grade III	IB	T2	N0	M0	None/Unknown	No/Unknown	55	Alive	Lobectomy/Bilobectomy	65	110 mm (11.0 cm)
White	Male	2011	Poorly differentiated; Grade III	IIIB	T4	N2	M0	None/Unknown	Yes	2	Dead	No Surgery Of Primary Site	83	38 mm (3.8 cm)
White	Male	2011	Undifferentiated; anaplastic; Grade IV	IA	T1	N0	M0	None/Unknown	No/Unknown	19	Dead	Partial/Wedge/Segmental Resec., Lingulectomy, Partial Lobectomy, Sleeve Resec.	62	22 mm (2.2 cm)
White	Female	2011	Moderately differentiated; Grade II	IA	T1	N0	M0	None/Unknown	No/Unknown	51	Dead	Lobectomy/Bilobectomy	55	17 mm (1.7 cm)
Black	Male	2011	Poorly differentiated; Grade III	IB	T2	N0	M0	None/Unknown	No/Unknown	51	Alive	Lobectomy/Bilobectomy	81	68 mm (6.8 cm)
White	Female	2011	Unknown	IA	T1	N0	M0	None/Unknown	No/Unknown	6	Dead	Partial/Wedge/Segmental Resec., Lingulectomy, Partial Lobectomy, Sleeve Resec.	72	10 mm (1.0 cm)
White	Male	2011	Poorly differentiated; Grade III	IB	T2	N0	M0	None/Unknown	No/Unknown	48	Alive	Lobectomy/Bilobectomy	83	25 mm (2.5 cm)
White	Female	2011	Poorly differentiated; Grade III	IIIB	T4	N1	M0	None/Unknown	Yes	50	Alive	Radical Pneumonectomy (Complete Pneumonectomy Plus Dissection Of Mediastinal LN)	52	50 mm (5.0 cm)
Black	Female	2011	Poorly differentiated; Grade III	IB	T2	N0	M0	None/Unknown	No/Unknown	58	Alive	Lobectomy/Bilobectomy	60	39 mm (3.9 cm)
White	Female	2011	Poorly differentiated; Grade III	IV	T2	N1	M1	None/Unknown	Yes	9	Dead	No Surgery Of Primary Site	79	40 mm (4.0 cm)
White	Female	2011	Poorly differentiated; Grade III	IA	T1	N0	M0	None/Unknown	No/Unknown	55	Alive	Lobectomy/Bilobectomy	67	13 mm (1.3 cm)
White	Male	2011	Unknown	IIIB	T4	N2	M0	None/Unknown	Yes	23	Dead	No Surgery Of Primary Site	54	106 mm (10.6 cm)
White	Male	2011	Poorly differentiated; Grade III	IIIB	T4	NX	M0	Beam radiation	Yes	19	Dead	No Surgery Of Primary Site	79	69 mm (6.9 cm)
White	Male	2011	Poorly differentiated; Grade III	IB	T2	N0	M0	None/Unknown	Yes	3	Dead	No Surgery Of Primary Site	87	63 mm (6.3 cm)
White	Male	2011	Moderately differentiated; Grade II	IA	T1	N0	M0	None/Unknown	No/Unknown	48	Alive	Lobectomy/Bilobectomy	52	8 mm (0.8 cm)
White	Female	2011	Poorly differentiated; Grade III	IB	T2	N0	M0	None/Unknown	No/Unknown	58	Alive	Radical Pneumonectomy (Complete Pneumonectomy Plus Dissection Of Mediastinal LN)	71	55 mm (5.5 cm)
White	Male	2011	Poorly differentiated; Grade III	IV	T2	N1	M1	Beam radiation	No/Unknown	1	Dead	No Surgery Of Primary Site	56	41 mm (4.1 cm)
White	Male	2011	Poorly differentiated; Grade III	IIIB	T4	N2	M0	None/Unknown	No/Unknown	1	Dead	No Surgery Of Primary Site	67	54 mm (5.4 cm)
White	Male	2011	Poorly differentiated; Grade III	IIB	T3	N0	M0	None/Unknown	No/Unknown	49	Alive	Lobectomy/Bilobectomy	64	85 mm (8.5 cm)
White	Female	2012	Poorly differentiated; Grade III	IB	T2	N0	M0	None/Unknown	No/Unknown	36	Dead	No Surgery Of Primary Site	87	55 mm (5.5 cm)
White	Female	2012	Unknown	IIIB	T4	N0	M0	None/Unknown	No/Unknown	12	Dead	No Surgery Of Primary Site	78	41 mm (4.1 cm)
White	Female	2012	Unknown	IV	T2	N3	M1	Beam radiation	No/Unknown	0	Dead	No Surgery Of Primary Site	68	31 mm (3.1 cm)
Black	Male	2012	Unknown	IV	T2	N2	M1	Beam radiation	Yes	4	Dead	No Surgery Of Primary Site	67	47 mm (4.7 cm)
White	Female	2012	Poorly differentiated; Grade III	IB	T2	N0	M0	None/Unknown	No/Unknown	30	Dead	Lobectomy/Bilobectomy	80	42 mm (4.2 cm)
Black	Female	2012	Unknown	IA	T1	N0	M0	None/Unknown	No/Unknown	10	Dead	No Surgery Of Primary Site	82	17 mm (1.7 cm)
Black	Female	2012	Poorly differentiated; Grade III	IIIB	T4	N0	M0	None/Unknown	Yes	25	Dead	No Surgery Of Primary Site	66	127 mm (12.7 cm)
White	Male	2012	Poorly differentiated; Grade III	IIIA	T3	N1	M0	Beam radiation	Yes	18	Dead	Lobectomy/Bilobectomy	61	55 mm (5.5 cm)
White	Male	2012	Undifferentiated; anaplastic; Grade IV	IIIA	T2	N2	M0	Beam radiation	Yes	16	Dead	No Surgery Of Primary Site	67	74 mm (7.4 cm)
White	Male	2012	Poorly differentiated; Grade III	IB	T2	N0	M0	None/Unknown	No/Unknown	11	Dead	Lobectomy/Bilobectomy	76	38 mm (3.8 cm)
White	Female	2012	Poorly differentiated; Grade III	IB	T2	N0	M0	None/Unknown	No/Unknown	46	Alive	Lobectomy/Bilobectomy	77	36 mm (3.6 cm)
White	Male	2012	Moderately differentiated; Grade II	IA	T1	N0	M0	None/Unknown	No/Unknown	39	Alive	Lobectomy/Bilobectomy	59	30 mm (3.0 cm)
White	Male	2012	Unknown	IV	T2	N2	M1	None/Unknown	No/Unknown	1	Dead	No Surgery Of Primary Site	65	90 mm (9.0 cm)
White	Male	2012	Unknown	IIIB	T4	N1	M0	Beam radiation	No/Unknown	4	Dead	No Surgery Of Primary Site	89	35 mm (3.5 cm)
White	Female	2012	Poorly differentiated; Grade III	IB	T2	N0	M0	None/Unknown	Yes	38	Alive	Lobectomy/Bilobectomy	60	45 mm (4.5 cm)
White	Female	2012	Poorly differentiated; Grade III	IIIB	T4	N2	M0	Beam radiation	Yes	12	Dead	No Surgery Of Primary Site	77	47 mm (4.7 cm)
White	Male	2012	Poorly differentiated; Grade III	IV	TX	N3	M1	None/Unknown	Yes	8	Dead	No Surgery Of Primary Site	77	4 mm (0.4 cm)
White	Male	2012	Poorly differentiated; Grade III	IA	T1	N0	M0	None/Unknown	No/Unknown	41	Alive	Lobectomy/Bilobectomy	80	15 mm (1.5 cm)
White	Male	2012	Poorly differentiated; Grade III	IV	T2	N0	M1	None/Unknown	No/Unknown	7	Dead	No Surgery Of Primary Site	88	66 mm (6.6 cm)
White	Male	2012	Poorly differentiated; Grade III	IA	T1	N0	M0	None/Unknown	No/Unknown	40	Alive	Partial/Wedge/Segmental Resec., Lingulectomy, Partial Lobectomy, Sleeve Resec.	63	15 mm (1.5 cm)
White	Male	2012	Unknown	IV	T4	N0	M1	Beam radiation	Yes	2	Dead	No Surgery Of Primary Site	86	Unknown
Other (American Indian/AK Native, Asian/Pacific Islander)	Male	2012	Moderately differentiated; Grade II	IA	T1	N0	M0	Beam radiation	No/Unknown	21	Dead	No Surgery Of Primary Site	74	11 mm (1.1 cm)
White	Male	2012	Unknown	IV	TX	N3	M1	Beam radiation	No/Unknown	2	Dead	No Surgery Of Primary Site	60	Unknown
White	Female	2012	Poorly differentiated; Grade III	IIIA	T1	N2	M0	None/Unknown	Yes	46	Alive	Lobectomy/Bilobectomy	66	Unknown
White	Male	2012	Poorly differentiated; Grade III	IIIB	T4	N2	M0	Beam radiation	No/Unknown	4	Dead	No Surgery Of Primary Site	76	100 mm (10.0 cm)
White	Male	2012	Poorly differentiated; Grade III	IB	T2	N0	M0	Beam radiation	No/Unknown	27	Dead	Lobectomy/Bilobectomy	82	85 mm (8.5 cm)
White	Male	2012	Poorly differentiated; Grade III	IV	T2	N2	M1	None/Unknown	No/Unknown	1	Dead	Lobectomy/Bilobectomy	76	35 mm (3.5 cm)
White	Male	2012	Poorly differentiated; Grade III	IA	T1	N0	M0	None/Unknown	No/Unknown	44	Alive	Lobectomy/Bilobectomy	72	20 mm (2.0 cm)
White	Male	2012	Unknown	IIIB	T4	N2	M0	Beam radiation	No/Unknown	29	Dead	No Surgery Of Primary Site	66	53 mm (5.3 cm)
White	Male	2012	Unknown	IV	T2	N0	M1	None/Unknown	Yes	42	Alive	No Surgery Of Primary Site	52	34 mm (3.4 cm)
White	Male	2012	Moderately differentiated; Grade II	IB	T2	N0	M0	None/Unknown	No/Unknown	35	Dead	Lobectomy/Bilobectomy	74	16 mm (1.6 cm)
White	Male	2012	Unknown	IIB	T3	N0	M0	None/Unknown	No/Unknown	6	Dead	Local Surgical Excision Or Destruction Of Lesion	78	49 mm (4.9 cm)
White	Female	2012	Unknown	IB	T2	N0	M0	None/Unknown	Yes	37	Alive	Lobectomy/Bilobectomy	69	45 mm (4.5 cm)
White	Female	2012	Unknown	UNK Stage	T2	N0	MX	None/Unknown	No/Unknown	13	Dead	No Surgery Of Primary Site	85	28 mm (2.8 cm)
White	Male	2012	Poorly differentiated; Grade III	IIB	T3	N0	M0	Beam radiation	No/Unknown	32	Dead	Lobectomy/Bilobectomy	64	30 mm (3.0 cm)
White	Male	2012	Unknown	IIIB	T4	N2	M0	Beam radiation	Yes	6	Dead	No Surgery Of Primary Site	65	50 mm (5.0 cm)
White	Female	2012	Poorly differentiated; Grade III	IA	T1	N0	M0	None/Unknown	No/Unknown	45	Alive	Lobectomy/Bilobectomy	63	20 mm (2.0 cm)
White	Female	2012	Undifferentiated; anaplastic; Grade IV	IV	T1	N3	M1	Beam radiation	No/Unknown	2	Dead	No Surgery Of Primary Site	73	28 mm (2.8 cm)
White	Female	2012	Moderately differentiated; Grade II	IA	T1	N0	M0	None/Unknown	No/Unknown	27	Dead	Lobectomy/Bilobectomy	55	25 mm (2.5 cm)
White	Male	2012	Moderately differentiated; Grade II	IB	T2	N0	M0	None/Unknown	No/Unknown	24	Dead	Lobectomy/Bilobectomy	76	67 mm (6.7 cm)
White	Female	2012	Unknown	IIIB	T3	N3	M0	Beam radiation	Yes	35	Dead	No Surgery Of Primary Site	70	84 mm (8.4 cm)
White	Male	2012	Poorly differentiated; Grade III	IA	T1	N0	M0	None/Unknown	No/Unknown	46	Alive	Lobectomy/Bilobectomy	79	12 mm (1.2 cm)
White	Male	2012	Poorly differentiated; Grade III	IV	T2	N2	M1	Beam radiation	Yes	7	Dead	No Surgery Of Primary Site	76	48 mm (4.8 cm)
Other (American Indian/AK Native, Asian/Pacific Islander)	Male	2012	Poorly differentiated; Grade III	IA	T1	N0	M0	None/Unknown	No/Unknown	39	Alive	Partial/Wedge/Segmental Resec., Lingulectomy, Partial Lobectomy, Sleeve Resec.	73	10 mm (1.0 cm)
White	Male	2012	Poorly differentiated; Grade III	IIIA	T1	N2	M0	None/Unknown	Yes	42	Alive	No Surgery Of Primary Site	63	30 mm (3.0 cm)
White	Male	2012	Poorly differentiated; Grade III	IIIB	T4	N0	M0	None/Unknown	No/Unknown	20	Dead	Partial/Wedge/Segmental Resec., Lingulectomy, Partial Lobectomy, Sleeve Resec.	77	20 mm (2.0 cm)
White	Male	2012	Poorly differentiated; Grade III	IV	T2	N0	M1	None/Unknown	No/Unknown	1	Dead	No Surgery Of Primary Site	84	53 mm (5.3 cm)
White	Male	2012	Poorly differentiated; Grade III	IB	T2	N0	M0	None/Unknown	No/Unknown	38	Alive	Lobectomy/Bilobectomy	76	46 mm (4.6 cm)
Black	Male	2012	Unknown	IV	T4	N0	M1	None/Unknown	Yes	25	Dead	No Surgery Of Primary Site	53	59 mm (5.9 cm)
White	Male	2012	Poorly differentiated; Grade III	IA	T1	N0	M0	Beam radiation	No/Unknown	36	Alive	Partial/Wedge/Segmental Resec., Lingulectomy, Partial Lobectomy, Sleeve Resec.	67	21 mm (2.1 cm)
White	Female	2013	Poorly differentiated; Grade III	IIB	T3	N0	M0	None/Unknown	No/Unknown	6	Dead	Partial/Wedge/Segmental Resec., Lingulectomy, Partial Lobectomy, Sleeve Resec.	81	90 mm (9.0 cm)
White	Female	2013	Poorly differentiated; Grade III	IA	T1	N0	M0	None/Unknown	No/Unknown	33	Alive	Partial/Wedge/Segmental Resec., Lingulectomy, Partial Lobectomy, Sleeve Resec.	55	9 mm (0.9 cm)
White	Female	2013	Poorly differentiated; Grade III	IIIA	T2	N2	M0	None/Unknown	Yes	3	Dead	No Surgery Of Primary Site	64	43 mm (4.3 cm)
White	Male	2013	Poorly differentiated; Grade III	IA	T1	N0	M0	Beam radiation	No/Unknown	24	Alive	Lobectomy/Bilobectomy	66	21 mm (2.1 cm)
White	Male	2013	Poorly differentiated; Grade III	IIIB	T4	N2	M0	Beam radiation	No/Unknown	2	Dead	No Surgery Of Primary Site	80	100 mm (10.0 cm)
White	Male	2013	Unknown	IV	T4	N2	M1	None/Unknown	Yes	1	Dead	No Surgery Of Primary Site	68	47 mm (4.7 cm)
White	Female	2013	Poorly differentiated; Grade III	IIIB	T4	N0	M0	None/Unknown	No/Unknown	27	Alive	Lobectomy/Bilobectomy	55	20 mm (2.0 cm)
Black	Male	2013	Unknown	IV	T4	N3	M1	Beam radiation	No/Unknown	0	Dead	Partial/Wedge/Segmental Resec., Lingulectomy, Partial Lobectomy, Sleeve Resec.	64	89 mm (8.9 cm)
White	Female	2013	Poorly differentiated; Grade III	IA	T1	N0	M0	Beam radiation	No/Unknown	28	Alive	No Surgery Of Primary Site	76	11 mm (1.1 cm)
White	Male	2013	Poorly differentiated; Grade III	IIIB	T4	N0	M0	Beam radiation	No/Unknown	32	Alive	Partial/Wedge/Segmental Resec., Lingulectomy, Partial Lobectomy, Sleeve Resec.	82	20 mm (2.0 cm)
White	Female	2013	Unknown	IIIB	T1	N3	M0	None/Unknown	No/Unknown	29	Alive	No Surgery Of Primary Site	77	15 mm (1.5 cm)
White	Male	2013	Poorly differentiated; Grade III	IIIA	T1	N2	M0	None/Unknown	No/Unknown	33	Alive	Lobectomy/Bilobectomy	58	18 mm (1.8 cm)
White	Male	2013	Undifferentiated; anaplastic; Grade IV	IIIA	T1	N2	M0	Beam radiation	Yes	27	Alive	No Surgery Of Primary Site	73	13 mm (1.3 cm)
Other (American Indian/AK Native, Asian/Pacific Islander)	Male	2013	Poorly differentiated; Grade III	IB	T2	N0	M0	None/Unknown	No/Unknown	35	Alive	Lobectomy/Bilobectomy	70	20 mm (2.0 cm)
Other (American Indian/AK Native, Asian/Pacific Islander)	Female	2013	Poorly differentiated; Grade III	IA	T1	N0	M0	None/Unknown	No/Unknown	35	Alive	Lobectomy/Bilobectomy	84	22 mm (2.2 cm)
White	Female	2013	Poorly differentiated; Grade III	IV	T2	N0	M1	Beam radiation	Yes	25	Alive	No Surgery Of Primary Site	66	44 mm (4.4 cm)
Black	Male	2013	Poorly differentiated; Grade III	IIIB	T4	N0	M0	None/Unknown	No/Unknown	7	Alive	Lobectomy/Bilobectomy	78	31 mm (3.1 cm)
Other (American Indian/AK Native, Asian/Pacific Islander)	Male	2013	Moderately differentiated; Grade II	IIIA	T3	N1	M0	None/Unknown	Yes	14	Alive	Lobectomy/Bilobectomy	54	95 mm (9.5 cm)
White	Male	2013	Poorly differentiated; Grade III	IB	T2	N0	M0	None/Unknown	No/Unknown	31	Alive	Lobectomy/Bilobectomy	65	60 mm (6.0 cm)
White	Male	2013	Poorly differentiated; Grade III	IB	T2	N0	M0	None/Unknown	No/Unknown	11	Dead	Lobectomy/Bilobectomy	73	120 mm (12.0 cm)
White	Female	2013	Poorly differentiated; Grade III	IIIB	T3	N3	M0	Beam radiation	Yes	12	Dead	No Surgery Of Primary Site	80	27 mm (2.7 cm)
White	Male	2013	Moderately differentiated; Grade II	IA	T1	N0	M0	None/Unknown	No/Unknown	34	Alive	Lobectomy/Bilobectomy	62	10 mm (1.0 cm)
White	Female	2013	Moderately differentiated; Grade II	IIIA	T1	N2	M0	Beam radiation	No/Unknown	26	Dead	No Surgery Of Primary Site	89	26 mm (2.6 cm)
White	Female	2013	Poorly differentiated; Grade III	IB	T2	N0	M0	Beam radiation	No/Unknown	31	Alive	No Surgery Of Primary Site	82	46 mm (4.6 cm)
White	Male	2013	Unknown	IV	TX	NX	M1	None/Unknown	No/Unknown	3	Dead	No Surgery Of Primary Site	69	Unknown
White	Male	2013	Poorly differentiated; Grade III	IV	TX	N0	M1	None/Unknown	No/Unknown	0	Dead	No Surgery Of Primary Site	81	82 mm (8.2 cm)
White	Female	2013	Poorly differentiated; Grade III	IV	T2	N0	M1	None/Unknown	No/Unknown	28	Alive	Lobectomy/Bilobectomy	77	37 mm (3.7 cm)
White	Female	2013	Poorly differentiated; Grade III	UNK Stage	TX	N1	MX	None/Unknown	Yes	2	Dead	No Surgery Of Primary Site	56	Unknown
White	Female	2013	Poorly differentiated; Grade III	IB	T2	N0	M0	None/Unknown	No/Unknown	25	Alive	Lobectomy/Bilobectomy	63	41 mm (4.1 cm)
White	Male	2013	Poorly differentiated; Grade III	IIB	T2	N1	M0	None/Unknown	Yes	8	Alive	Radical Pneumonectomy (Complete Pneumonectomy Plus Dissection Of Mediastinal LN)	57	40 mm (4.0 cm)
White	Male	2013	Poorly differentiated; Grade III	IV	TX	N2	M1	None/Unknown	Yes	9	Dead	No Surgery Of Primary Site	72	Unknown
Black	Male	2013	Poorly differentiated; Grade III	UNK Stage	TX	NX	MX	None/Unknown	Yes	6	Dead	No Surgery Of Primary Site	83	Unknown
White	Male	2013	Moderately differentiated; Grade II	IB	T2	N0	M0	Beam radiation	No/Unknown	1	Dead	No Surgery Of Primary Site	72	Unknown
White	Male	2013	Unknown	IV	TX	N3	M1	None/Unknown	Yes	20	Dead	No Surgery Of Primary Site	56	Unknown
Black	Female	2013	Unknown	UNK Stage	TX	NX	M0	Beam radiation	No/Unknown	1	Dead	No Surgery Of Primary Site	60	Unknown
White	Female	2013	Unknown	IV	T2	N2	M1	Beam radiation	Yes	15	Dead	No Surgery Of Primary Site	55	70 mm (7.0 cm)
White	Female	2013	Poorly differentiated; Grade III	IV	T4	N2	M1	Beam radiation	Yes	15	Dead	No Surgery Of Primary Site	49	108 mm (10.8 cm)
White	Male	2013	Poorly differentiated; Grade III	IB	T2	N0	M0	None/Unknown	Yes	29	Dead	Lobectomy/Bilobectomy	72	70 mm (7.0 cm)
White	Male	2013	Poorly differentiated; Grade III	IIIB	T4	N2	M0	Beam radiation	No/Unknown	7	Dead	No Surgery Of Primary Site	86	24 mm (2.4 cm)
Black	Female	2013	Unknown	IV	T4	N2	M1	None/Unknown	No/Unknown	19	Dead	No Surgery Of Primary Site	62	32 mm (3.2 cm)
White	Female	2013	Poorly differentiated; Grade III	IA	T1	N0	M0	None/Unknown	No/Unknown	20	Alive	Lobectomy/Bilobectomy	61	30 mm (3.0 cm)
Black	Female	2013	Poorly differentiated; Grade III	IIIA	T2	N2	M0	Beam radiation	Yes	31	Alive	Lobectomy/Bilobectomy	69	24 mm (2.4 cm)
White	Male	2013	Moderately differentiated; Grade II	IA	T1	N0	M0	None/Unknown	No/Unknown	35	Alive	Lobectomy/Bilobectomy	61	28 mm (2.8 cm)
White	Male	2013	Moderately differentiated; Grade II	IB	T2	N0	M0	None/Unknown	No/Unknown	32	Dead	Partial/Wedge/Segmental Resec., Lingulectomy, Partial Lobectomy, Sleeve Resec.	75	9 mm (0.9 cm)
White	Female	2013	Poorly differentiated; Grade III	IA	T1	N0	M0	None/Unknown	No/Unknown	33	Alive	Lobectomy/Bilobectomy	71	17 mm (1.7 cm)
White	Female	2014	Unknown	IV	T1	N2	M1	Beam radiation	Yes	5	Dead	No Surgery Of Primary Site	76	12 mm (1.2 cm)
White	Male	2014	Poorly differentiated; Grade III	IV	T4	N2	M1	Beam radiation	Yes	3	Dead	No Surgery Of Primary Site	80	107 mm (10.7 cm)
White	Male	2014	Unknown	IV	T4	N3	M1	None/Unknown	Yes	18	Dead	No Surgery Of Primary Site	60	45 mm (4.5 cm)
Black	Male	2014	Poorly differentiated; Grade III	IIIA	T2	N2	M0	Beam radiation	Yes	7	Dead	No Surgery Of Primary Site	82	70 mm (7.0 cm)
White	Female	2014	Poorly differentiated; Grade III	IA	T1	N0	M0	None/Unknown	No/Unknown	14	Alive	Lobectomy/Bilobectomy	52	27 mm (2.7 cm)
White	Male	2014	Poorly differentiated; Grade III	IIA	T1	N1	M0	None/Unknown	Yes	13	Alive	Lobectomy/Bilobectomy	61	15 mm (1.5 cm)
White	Female	2014	Poorly differentiated; Grade III	IB	T2	N0	M0	None/Unknown	No/Unknown	23	Alive	Lobectomy/Bilobectomy	73	31 mm (3.1 cm)
Other (American Indian/AK Native, Asian/Pacific Islander)	Male	2014	Poorly differentiated; Grade III	IB	T2	N0	M0	None/Unknown	Yes	16	Alive	Lobectomy/Bilobectomy	52	68 mm (6.8 cm)
White	Male	2014	Unknown	IV	T4	N0	M1	Beam radiation	No/Unknown	0	Dead	No Surgery Of Primary Site	70	84 mm (8.4 cm)
White	Male	2014	Poorly differentiated; Grade III	IV	T2	N2	M1	None/Unknown	Yes	10	Dead	No Surgery Of Primary Site	60	36 mm (3.6 cm)
Black	Female	2014	Undifferentiated; anaplastic; Grade IV	IA	T1	N0	M0	None/Unknown	Yes	14	Dead	No Surgery Of Primary Site	75	24 mm (2.4 cm)
White	Female	2014	Unknown	IB	T2	N0	M0	None/Unknown	No/Unknown	23	Alive	Lobectomy/Bilobectomy	69	44 mm (4.4 cm)
White	Female	2014	Poorly differentiated; Grade III	IB	T2	N0	M0	None/Unknown	No/Unknown	4	Dead	Lobectomy/Bilobectomy	89	60 mm (6.0 cm)
White	Male	2014	Poorly differentiated; Grade III	IIB	T2	N1	M0	None/Unknown	Yes	8	Alive	Radical Pneumonectomy (Complete Pneumonectomy Plus Dissection Of Mediastinal LN)	68	61 mm (6.1 cm)
Black	Male	2014	Poorly differentiated; Grade III	IB	T2	N0	M0	None/Unknown	Yes	5	Alive	Lobectomy/Bilobectomy	66	39 mm (3.9 cm)
Black	Male	2014	Poorly differentiated; Grade III	IA	T1	N0	M0	None/Unknown	No/Unknown	16	Alive	Partial/Wedge/Segmental Resec., Lingulectomy, Partial Lobectomy, Sleeve Resec.	59	15 mm (1.5 cm)
Other (American Indian/AK Native, Asian/Pacific Islander)	Male	2014	Moderately differentiated; Grade II	IIIA	T1	N2	M0	None/Unknown	Yes	12	Alive	No Surgery Of Primary Site	75	30 mm (3.0 cm)
White	Female	2014	Poorly differentiated; Grade III	IA	T1	N0	M0	None/Unknown	No/Unknown	23	Alive	Partial/Wedge/Segmental Resec., Lingulectomy, Partial Lobectomy, Sleeve Resec.	79	14 mm (1.4 cm)
White	Female	2014	Moderately differentiated; Grade II	IA	T1	N0	M0	None/Unknown	No/Unknown	20	Alive	Partial/Wedge/Segmental Resec., Lingulectomy, Partial Lobectomy, Sleeve Resec.	74	20 mm (2.0 cm)
White	Male	2014	Undifferentiated; anaplastic; Grade IV	IB	T2	N0	M0	None/Unknown	Yes	17	Alive	Lobectomy/Bilobectomy	66	58 mm (5.8 cm)
Black	Female	2014	Unknown	IIIB	T4	N3	M0	Beam radiation	Yes	14	Dead	No Surgery Of Primary Site	62	73 mm (7.3 cm)
Other (American Indian/AK Native, Asian/Pacific Islander)	Male	2014	Unknown	IV	T4	N2	M1	None/Unknown	Yes	1	Dead	No Surgery Of Primary Site	81	67 mm (6.7 cm)
White	Female	2014	Poorly differentiated; Grade III	IIIB	T4	N0	M0	None/Unknown	No/Unknown	14	Alive	Lobectomy/Bilobectomy	71	11 mm (1.1 cm)
White	Male	2014	Poorly differentiated; Grade III	IIIA	T2	N2	M0	Beam radiation	Yes	14	Alive	No Surgery Of Primary Site	69	37 mm (3.7 cm)
Other (American Indian/AK Native, Asian/Pacific Islander)	Male	2014	Poorly differentiated; Grade III	IIIB	T4	N2	M0	None/Unknown	No/Unknown	11	Dead	No Surgery Of Primary Site	59	Unknown
White	Female	2014	Poorly differentiated; Grade III	IA	T1	N0	M0	None/Unknown	No/Unknown	16	Alive	Lobectomy/Bilobectomy	55	11 mm (1.1 cm)
White	Female	2014	Unknown	IV	T2	N0	M1	None/Unknown	Yes	4	Dead	No Surgery Of Primary Site	67	38 mm (3.8 cm)
White	Female	2014	Moderately differentiated; Grade II	IA	T1	N0	M0	None/Unknown	No/Unknown	12	Alive	Lobectomy/Bilobectomy	69	25 mm (2.5 cm)
White	Male	2014	Unknown	IIIB	T4	N0	M0	None/Unknown	No/Unknown	16	Alive	No Surgery Of Primary Site	62	Unknown
White	Male	2014	Unknown	IB	T2	N0	M0	Beam radiation	No/Unknown	7	Alive	No Surgery Of Primary Site	67	32 mm (3.2 cm)
Black	Male	2014	Unknown	UNK Stage	TX	N1	M0	Recommended, unknown if administered	No/Unknown	14	Alive	No Surgery Of Primary Site	45	Unknown
White	Male	2014	Unknown	IIIA	T3	N2	M0	Beam radiation	Yes	22	Alive	No Surgery Of Primary Site	57	Unknown
White	Male	2014	Unknown	IV	T4	N2	M1	Beam radiation	Yes	10	Dead	No Surgery Of Primary Site	69	Unknown
White	Female	2014	Unknown	IIIB	T4	N0	M0	Beam radiation	Yes	21	Dead	No Surgery Of Primary Site	75	67 mm (6.7 cm)
White	Male	2014	Poorly differentiated; Grade III	IIIA	T3	N1	M0	None/Unknown	Yes	20	Alive	Lobectomy/Bilobectomy	62	64 mm (6.4 cm)
White	Male	2014	Poorly differentiated; Grade III	IV	T4	N2	M1	None/Unknown	No/Unknown	2	Dead	No Surgery Of Primary Site	69	35 mm (3.5 cm)
White	Female	2014	Poorly differentiated; Grade III	IA	T1	N0	M0	Beam radiation	No/Unknown	4	Dead	No Surgery Of Primary Site	60	25 mm (2.5 cm)
White	Female	2014	Moderately differentiated; Grade II	IIB	T2	N1	M0	None/Unknown	Yes	12	Alive	Lobectomy/Bilobectomy	64	60 mm (6.0 cm)
Black	Male	2014	Unknown	UNK Stage	TX	NX	MX	None/Unknown	No/Unknown	23	Alive	No Surgery Of Primary Site	89	23 mm (2.3 cm)
White	Male	2014	Poorly differentiated; Grade III	IB	T2	N0	M0	None/Unknown	No/Unknown	22	Alive	Lobectomy/Bilobectomy	66	42 mm (4.2 cm)
White	Female	2014	Unknown	IA	T1	N0	M0	Beam radiation	No/Unknown	18	Alive	Lobectomy/Bilobectomy	65	16 mm (1.6 cm)
White	Male	2014	Poorly differentiated; Grade III	IB	T2	N0	M0	None/Unknown	No/Unknown	23	Alive	Lobectomy/Bilobectomy	74	35 mm (3.5 cm)
White	Male	2014	Poorly differentiated; Grade III	IB	T2	N0	M0	None/Unknown	Yes	16	Alive	Lobectomy/Bilobectomy	76	47 mm (4.7 cm)
White	Male	2014	Poorly differentiated; Grade III	IA	T1	N0	M0	None/Unknown	No/Unknown	15	Alive	Lobectomy/Bilobectomy	61	22 mm (2.2 cm)
White	Female	2014	Poorly differentiated; Grade III	IV	T4	N2	M1	Beam radiation	No/Unknown	1	Dead	No Surgery Of Primary Site	65	43 mm (4.3 cm)
White	Female	2014	Poorly differentiated; Grade III	IB	T2	N0	M0	None/Unknown	No/Unknown	21	Alive	Lobectomy/Bilobectomy	66	30 mm (3.0 cm)
Black	Male	2014	Poorly differentiated; Grade III	IV	T2	N1	M1	Beam radiation	No/Unknown	3	Dead	No Surgery Of Primary Site	74	60 mm (6.0 cm)
White	Male	2014	Poorly differentiated; Grade III	IV	T4	N1	M1	None/Unknown	No/Unknown	17	Alive	No Surgery Of Primary Site	66	35 mm (3.5 cm)
Black	Male	2014	Poorly differentiated; Grade III	IA	T1	N0	M0	Beam radiation	No/Unknown	16	Alive	No Surgery Of Primary Site	67	30 mm (3.0 cm)
White	Female	2014	Poorly differentiated; Grade III	IB	T2	N0	M0	Beam radiation	No/Unknown	13	Alive	Partial/Wedge/Segmental Resec., Lingulectomy, Partial Lobectomy, Sleeve Resec.	65	19 mm (1.9 cm)
White	Male	2014	Poorly differentiated; Grade III	IA	T1	N0	M0	Beam radiation	No/Unknown	18	Alive	No Surgery Of Primary Site	75	23 mm (2.3 cm)
Black	Male	2015	Poorly differentiated; Grade III	IB	T2	N0	M0	None/Unknown	No/Unknown	0	Alive	Partial/Wedge/Segmental Resec., Lingulectomy, Partial Lobectomy, Sleeve Resec.	82	31 mm (3.1 cm)
White	Female	2015	Poorly differentiated; Grade III	IIIB	T4	N2	M0	Beam radiation	Yes	6	Alive	No Surgery Of Primary Site	59	100 mm (10.0 cm)
Other (American Indian/AK Native, Asian/Pacific Islander)	Male	2015	Poorly differentiated; Grade III	IA	T1	N0	M0	None/Unknown	No/Unknown	7	Alive	Lobectomy/Bilobectomy	73	12 mm (1.2 cm)
White	Female	2015	Moderately differentiated; Grade II	IB	T2	N0	M0	None/Unknown	No/Unknown	6	Alive	No Surgery Of Primary Site	74	41 mm (4.1 cm)
White	Female	2015	Poorly differentiated; Grade III	IA	T1	N0	M0	None/Unknown	No/Unknown	8	Alive	Partial/Wedge/Segmental Resec., Lingulectomy, Partial Lobectomy, Sleeve Resec.	69	20 mm (2.0 cm)
White	Female	2015	Moderately differentiated; Grade II	IIIB	T4	N0	M0	None/Unknown	Yes	8	Alive	Lobectomy/Bilobectomy	68	22 mm (2.2 cm)
White	Female	2015	Poorly differentiated; Grade III	IIIA	T2	N2	M0	None/Unknown	Yes	0	Alive	Radical Pneumonectomy (Complete Pneumonectomy Plus Dissection Of Mediastinal LN)	56	49 mm (4.9 cm)
White	Female	2015	Moderately differentiated; Grade II	IA	T1	N0	M0	None/Unknown	No/Unknown	1	Alive	Lobectomy/Bilobectomy	76	10 mm (1.0 cm)
Black	Female	2015	Poorly differentiated; Grade III	IA	T1	N0	M0	None/Unknown	No/Unknown	8	Alive	Lobectomy/Bilobectomy	71	26 mm (2.6 cm)
White	Female	2015	Poorly differentiated; Grade III	IA	T1	N0	M0	None/Unknown	Yes	1	Alive	Lobectomy/Bilobectomy	72	24 mm (2.4 cm)
White	Male	2015	Unknown	IA	T1	N0	M0	Beam radiation	No/Unknown	7	Alive	No Surgery Of Primary Site	67	13 mm (1.3 cm)
White	Male	2015	Poorly differentiated; Grade III	IA	T1	N0	M0	None/Unknown	No/Unknown	6	Alive	Lobectomy/Bilobectomy	75	13 mm (1.3 cm)
Black	Male	2015	Poorly differentiated; Grade III	IB	T2	N0	M0	None/Unknown	No/Unknown	1	Alive	Lobectomy/Bilobectomy	71	15 mm (1.5 cm)
Other (American Indian/AK Native, Asian/Pacific Islander)	Male	2015	Poorly differentiated; Grade III	IB	T2	N0	M0	None/Unknown	No/Unknown	7	Alive	Partial/Wedge/Segmental Resec., Lingulectomy, Partial Lobectomy, Sleeve Resec.	78	49 mm (4.9 cm)
White	Female	2015	Unknown	IB	T2	N0	M0	None/Unknown	Yes	3	Alive	Lobectomy/Bilobectomy	54	60 mm (6.0 cm)
White	Male	2015	Unknown	IA	T1	N0	M0	None/Unknown	No/Unknown	7	Alive	Partial/Wedge/Segmental Resec., Lingulectomy, Partial Lobectomy, Sleeve Resec.	78	12 mm (1.2 cm)
White	Male	2015	Poorly differentiated; Grade III	IB	T2	N0	M0	None/Unknown	No/Unknown	3	Alive	Lobectomy/Bilobectomy	87	23 mm (2.3 cm)
White	Female	2015	Unknown	IA	T1	N0	M0	None/Unknown	No/Unknown	10	Alive	Partial/Wedge/Segmental Resec., Lingulectomy, Partial Lobectomy, Sleeve Resec.	73	27 mm (2.7 cm)
White	Female	2015	Poorly differentiated; Grade III	IIIA	T2	N2	M0	None/Unknown	No/Unknown	8	Dead	No Surgery Of Primary Site	61	66 mm (6.6 cm)
White	Male	2015	Poorly differentiated; Grade III	IIB	T2	N1	M0	Beam radiation	Yes	8	Alive	No Surgery Of Primary Site	72	57 mm (5.7 cm)
White	Female	2015	Unknown	IA	T1	N0	M0	None/Unknown	No/Unknown	2	Alive	Lobectomy/Bilobectomy	80	28 mm (2.8 cm)
White	Male	2015	Poorly differentiated; Grade III	IA	T1	N0	M0	None/Unknown	No/Unknown	0	Alive	Lobectomy/Bilobectomy	67	30 mm (3.0 cm)
White	Male	2015	Poorly differentiated; Grade III	IIA	T1	N1	M0	None/Unknown	Yes	3	Alive	Lobectomy/Bilobectomy	77	30 mm (3.0 cm)
White	Male	2015	Poorly differentiated; Grade III	IB	T2	N0	M0	None/Unknown	No/Unknown	8	Alive	Lobectomy/Bilobectomy	81	25 mm (2.5 cm)
Black	Male	2015	Unknown	IV	T4	N3	M1	Beam radiation	Yes	0	Alive	No Surgery Of Primary Site	66	110 mm (11.0 cm)
White	Male	2015	Poorly differentiated; Grade III	IIIB	T4	N0	M0	Recommended, unknown if administered	No/Unknown	3	Alive	No Surgery Of Primary Site	85	16 mm (1.6 cm)
White	Male	2015	Undifferentiated; anaplastic; Grade IV	IIIB	T4	N1	M0	None/Unknown	Yes	3	Alive	No Surgery Of Primary Site	85	21 mm (2.1 cm)
White	Female	2015	Poorly differentiated; Grade III	IB	T2	N0	M0	Beam radiation	No/Unknown	5	Dead	No Surgery Of Primary Site	77	32 mm (3.2 cm)
Other (American Indian/AK Native, Asian/Pacific Islander)	Male	2015	Poorly differentiated; Grade III	IA	T1	N0	M0	None/Unknown	No/Unknown	11	Alive	Lobectomy/Bilobectomy	76	10 mm (1.0 cm)
White	Female	2015	Unknown	IB	T2	N0	M0	None/Unknown	No/Unknown	7	Alive	Lobectomy/Bilobectomy	79	35 mm (3.5 cm)
White	Female	2015	Poorly differentiated; Grade III	IA	T1	N0	M0	None/Unknown	No/Unknown	7	Alive	Local Surgical Excision Or Destruction Of Lesion	64	10 mm (1.0 cm)
White	Male	2015	Poorly differentiated; Grade III	IV	T4	NX	M1	None/Unknown	No/Unknown	0	Alive	No Surgery Of Primary Site	90	75 mm (7.5 cm)
White	Male	2015	Moderately differentiated; Grade II	IB	T2	N0	M0	None/Unknown	No/Unknown	1	Alive	Lobectomy/Bilobectomy	75	38 mm (3.8 cm)
White	Male	2015	Poorly differentiated; Grade III	IV	T3	N1	M1	None/Unknown	Yes	2	Alive	No Surgery Of Primary Site	74	41 mm (4.1 cm)
White	Female	2015	Poorly differentiated; Grade III	IA	T1	N0	M0	None/Unknown	No/Unknown	9	Alive	Lobectomy/Bilobectomy	68	10 mm (1.0 cm)
White	Female	2015	Poorly differentiated; Grade III	IV	T2	N0	M1	Beam radiation	No/Unknown	0	Alive	No Surgery Of Primary Site	92	42 mm (4.2 cm)
White	Male	2015	Poorly differentiated; Grade III	IB	T2	N0	M0	None/Unknown	No/Unknown	1	Alive	Partial/Wedge/Segmental Resec., Lingulectomy, Partial Lobectomy, Sleeve Resec.	76	35 mm (3.5 cm)
White	Female	2015	Poorly differentiated; Grade III	IIB	T2	N1	M0	None/Unknown	Yes	8	Alive	Lobectomy/Bilobectomy	70	35 mm (3.5 cm)
White	Male	2015	Poorly differentiated; Grade III	IB	T2	N0	M0	None/Unknown	No/Unknown	6	Alive	Lobectomy/Bilobectomy	56	85 mm (8.5 cm)
White	Female	2015	Poorly differentiated; Grade III	IIIA	T3	N2	M0	Beam radiation	Yes	8	Alive	Lobectomy/Bilobectomy	70	75 mm (7.5 cm)
White	Female	2015	Poorly differentiated; Grade III	IA	T1	N0	M0	Beam radiation	No/Unknown	3	Dead	No Surgery Of Primary Site	87	21 mm (2.1 cm)
White	Male	2015	Poorly differentiated; Grade III	IB	T2	N0	M0	None/Unknown	No/Unknown	5	Alive	Lobectomy/Bilobectomy	72	40 mm (4.0 cm)
White	Female	2015	Poorly differentiated; Grade III	IA	T1	N0	M0	None/Unknown	No/Unknown	1	Alive	Lobectomy/Bilobectomy	84	24 mm (2.4 cm)
White	Male	2015	Unknown	IIIB	T4	N2	M0	None/Unknown	No/Unknown	2	Alive	No Surgery Of Primary Site	70	30 mm (3.0 cm)
White	Male	2015	Poorly differentiated; Grade III	IIB	T2	N1	M0	Refused	No/Unknown	1	Alive	Lobectomy/Bilobectomy	64	40 mm (4.0 cm)
White	Female	2015	Unknown	IIB	T2	N1	M0	None/Unknown	No/Unknown	1	Alive	Lobectomy/Bilobectomy	73	29 mm (2.9 cm)
White	Female	2015	Unknown	IIA	T1	N1	M0	Beam radiation	Yes	9	Alive	No Surgery Of Primary Site	57	26 mm (2.6 cm)
White	Male	2015	Undifferentiated; anaplastic; Grade IV	IIB	T3	N0	M0	None/Unknown	No/Unknown	7	Alive	Partial/Wedge/Segmental Resec., Lingulectomy, Partial Lobectomy, Sleeve Resec.	62	15 mm (1.5 cm)
White	Male	2015	Poorly differentiated; Grade III	IIIA	T1	N2	M0	None/Unknown	Yes	4	Alive	No Surgery Of Primary Site	73	14 mm (1.4 cm)
White	Male	2015	Poorly differentiated; Grade III	IV	T2	N1	M1	None/Unknown	Yes	4	Alive	Local Surgical Excision Or Destruction Of Lesion	51	43 mm (4.3 cm)
White	Male	2015	Poorly differentiated; Grade III	IIA	T1	N1	M0	None/Unknown	No/Unknown	5	Alive	Lobectomy/Bilobectomy	67	30 mm (3.0 cm)
White	Male	2015	Poorly differentiated; Grade III	IB	T2	N0	M0	Beam radiation	Yes	6	Alive	No Surgery Of Primary Site	66	36 mm (3.6 cm)
Black	Female	2015	Unknown	IA	T1	N0	M0	Beam radiation	No/Unknown	7	Alive	No Surgery Of Primary Site	66	30 mm (3.0 cm)
White	Male	2015	Poorly differentiated; Grade III	IIIB	T4	N0	M0	None/Unknown	Yes	4	Dead	No Surgery Of Primary Site	77	Unknown
White	Male	2015	Unknown	IB	T2	N0	M0	None/Unknown	Yes	6	Alive	Lobectomy/Bilobectomy	70	38 mm (3.8 cm)
White	Male	2015	Unknown	OCCULT	TX	N0	M0	Beam radiation	No/Unknown	10	Alive	No Surgery Of Primary Site	71	Unknown
Black	Male	2015	Unknown	IV	T4	N2	M1	None/Unknown	Yes	6	Alive	No Surgery Of Primary Site	78	56 mm (5.6 cm)
White	Female	2015	Unknown	IIIB	T4	N2	M0	Beam radiation	Yes	4	Dead	No Surgery Of Primary Site	74	Unknown
White	Male	2015	Unknown	IV	T4	N2	M1	None/Unknown	No/Unknown	1	Dead	No Surgery Of Primary Site	82	12 mm (1.2 cm)
White	Male	2015	Poorly differentiated; Grade III	IV	T4	N3	M1	Beam radiation	Yes	2	Alive	No Surgery Of Primary Site	56	49 mm (4.9 cm)
Black	Female	2015	Poorly differentiated; Grade III	IIB	T2	N1	M0	Beam radiation	No/Unknown	4	Alive	No Surgery Of Primary Site	84	42 mm (4.2 cm)
White	Male	2015	Unknown	IV	T4	N2	M1	Beam radiation	Yes	4	Alive	No Surgery Of Primary Site	62	102 mm (10.2 cm)
White	Female	2004	Unknown	IV	T1	N0	M1	None/Unknown	No/Unknown	2	Dead	No Surgery Of Primary Site	45	29 mm (2.9 cm)
White	Female	2005	Poorly differentiated; Grade III	IIIA	T2	N2	M0	None/Unknown	No/Unknown	1	Dead	No Surgery Of Primary Site	88	32 mm (3.2 cm)
White	Male	2006	Unknown	IV	T1	N0	M1	Beam radiation	No/Unknown	9	Dead	No Surgery Of Primary Site	88	13 mm (1.3 cm)
White	Male	2007	Poorly differentiated; Grade III	IA	T1	N0	M0	None/Unknown	No/Unknown	8	Dead	Partial/Wedge/Segmental Resec., Lingulectomy, Partial Lobectomy, Sleeve Resec.	91	15 mm (1.5 cm)
